# Supplementary material for: Quorum sensing control of Type VI secretion factors restricts the proliferation of quorum-sensing mutants
Source: eLife. 2016 May 16;5:e14712. doi: 10.7554/eLife.14712 (PMC4868534; doi:10.7554/eLife.14712)
Supplement: Figure 1—source data 1. — DOI: http://dx.doi.org/10.7554/eLife.14712.004 [file elife-14712-fig1-data1.xlsx]

## Sheet: Sheet1
	WT (CFU/mL)			R1 (CFU/mL)
Time (hr)	Rep1	Rep2	Rep3	Rep1	Rep2	Rep3
0	51000000	41300000	39000000	44300000	52500000	40500000
1	55500000	64500000	63000000	45800000	60000000	57800000
2	60800000	59300000	45800000	55500000	63800000	48800000
3	69000000	90800000	96800000	86300000	97500000	108000000
4	127000000	99000000	84000000	131000000	139000000	113000000
5	282000000	246000000	306000000	299000000	306000000	345000000
6	1160000000	915000000	690000000	1580000000	1220000000	863000000
7	1950000000	1950000000	1610000000	2680000000	2480000000	2690000000
8	2360000000	2490000000	4190000000	3150000000	3590000000	3920000000
9	8930000000	3980000000	4650000000	4950000000	5630000000	3680000000
24	11700000000	11000000000	12200000000	9680000000	10600000000	10900000000
72	10400000000	13200000000	11000000000	11900000000	11800000000	12600000000
