# Supplementary material for: Quorum sensing control of Type VI secretion factors restricts the proliferation of quorum-sensing mutants
Source: eLife. 2016 May 16;5:e14712. doi: 10.7554/eLife.14712 (PMC4868534; doi:10.7554/eLife.14712)
Supplement: Figure 2—source data 1. — DOI: http://dx.doi.org/10.7554/eLife.14712.006 [file elife-14712-fig2-data1.xlsx]

## Sheet: Sheet1
Value shown are for target CFU (Inhibitor vs. target) Fig 2
	WT vs. WT			WT vs. eff mut			R1 vs. eff mut			R2 vs. eff mut			R3 vs. eff mut
Time (h)	Rep1	Rep2	Rep3	Rep1	Rep2	Rep3	Rep1	Rep2	Rep3	Rep1	Rep2	Rep3	Rep1	Rep2	Rep3
0	154000	160000	145000	148000	129000	155000	156000	122000	108000	97000	98000	92000	115000	117000	111000
24	77500000	70000000	75000000	107000	31000	29500	760000	660000	820000	29000	42000	61000	32000	51500	33500
